# Supplementary material for: Marine Biodiversity in the Atlantic and Pacific Coasts of South America: Knowledge and Gaps
Source: PLoS One. 2011 Jan 31;6(1):e14631. doi: 10.1371/journal.pone.0014631 (PMC3031619; doi:10.1371/journal.pone.0014631)
Supplement: Table S3 — Diversity, state of knowledge, and expertise of all taxonomic groups within the Tropical East Pacific region of South America. Sources of the reports: databases, scientific literature, books, field guides, technical reports. State of knowledge classified as: 5 = very well known (>80% described, identification guides <20 years old, and current taxonomic expertise); 4 = well known (>70% described, identification guides <50 years old, some taxonomic expertise); 3 = poorly known (<50% species described, identification guides old or incomplete, no present expertise within region); 2 = very poorly known (only few species recorded, no identification guides, no expertise); 1 = unknown (no species recorded, no identification guides, no expertise). Taxonomic experts were defined as people with expertise in the description and identification of particular groups of marine species (i.e., taxa). (0.03 MB XLS) [file pone.0014631.s003.xls]

## Sheet: Hoja1
Kingdom	Phylum or Class	Class or Order	Order or Family	Described species	State of Knowledge	No. Endemic species	No. Introduced species	No. Taxonomic experts	No. Identification guides
Animalia	Chordata	Mammalia		40	5	0	0	14	2
		Aves		44	4	1	0	>50	5
		Pisces	Elasmobranchii	109	4	1	0	5	6
			Actinopterygii	1103	4	54	10	20	6
		Reptilia	Serpentes		5	0	0	ND	?
			Testudines	5	5	0	0	7	10
		Urochordata	Ascidiacea	13	1	1	1	ND	0
			Thaliacea	5	2	0	0	ND	0
		Cephalochordata		1	1	0	0	ND	0
	Echinodermata	Crinoidea		2	3	0	0	3	0
		Asteroidea		45	3	ND	1	3	0
		Ophiuroidea		80	3	ND	ND	3	0
		Echinoidea		39	3	ND	ND	3	0
		Holothuroidea		57	3	ND	ND	3	1
	Chelicerata	Pycnogonida		26	2	ND	ND	1	0
	Crustacea	Malacostraca		764	3	7	ND	7	2
		Ostracoda		9	1	ND	ND	1	0
		Branchiopoda		2	1	ND	ND	ND	0
		Cephalocarida		1	1	ND	ND	ND	0
		Maxillopoda		88	2	ND	ND	ND	0
	Tardigrada			1	1	ND	ND	ND	0
	Nematoda			3	1	ND	ND	ND	0
	Nematomorpha			0	1	ND	ND	ND	0
	Kinorhyncha			1	1	ND	ND	ND	0
	Loricifera			0	1	ND	ND	ND	0
	Priapulida			0	1	ND	ND	ND	0
	Chaetognatha			10	2	ND	ND	1	1
	Gastrotricha			?	1	ND	ND	ND	0
	Rotifera			?	1	ND	ND	ND	0
	Micrognathozoa			0	1	ND	ND	ND	0
	Mollusca	Aplacophora		2	1	ND	ND	ND	0
		Polyplacophora		11	3	0	0	3	2
		Monoplacophora		0	1	0	0	0	0
		Gastropoda		546	4	2	1	4	3
		Cephalopoda		36	3	0	0	2	1
		Bivalvia		267	4	1	1	4	3
		Scaphopoda		13	2	0	0	1	1
	Annelida	Polychaeta		1894	2	0	1	2	0
	Pogonophora			2	1	ND	ND	0	0
	Sipuncula			4	1	ND	ND	1	0
	Gnathostomulida			0	1	ND	ND	0	0
	Platyhelminthes			29	1	ND	ND	0	0
	Mesozoa			1	1	ND	ND	0	0
	Nemertea			3	1	ND	ND	0	0
	Phoronida			2	1	ND	ND	0	0
	Brachiopoda			4	1	ND	ND	0	0
	Bryozoa			45	1	ND	ND	1	0
	Cnidaria	Anthozoa		88	4	0	0	8	2
		Cubozoa		1	1	ND	ND	1	0
		Hydrozoa		15	2	ND	ND	1	0
		Scyphozoa		7	2	ND	ND	0	0
	Ctenophora			2	1	ND	ND	0	0
	Myxozoa			1	1	ND	ND	0	0
	Porifera			42	3	ND	ND	2	0
	Placozoa			0	1	ND	ND	0	0
Plantae	Algae	Chlorophyta		84	3	ND	ND	4	0
		Rhodophyta		183	3	ND	ND	4	0
		Phaeophyta		40	3	ND	ND	4	0
		Cyanophyta		18	1	ND	ND	0	0
		Diatomea (Bacillariophyta)		295	2	ND	ND	1	0
	Angiospermae	(seagrasses)		0	4	0	0	5	0
	Angiospermae	(mangroves)		10	5	0	0	10	3
Protocista	Foraminifera			164	2	ND	ND	2	0
	Radiolaria			141	2	ND	ND	2	1
	Tintinnida			166	2	ND	ND	ND	0
	Dinoflagelata			132	2	ND	ND	1	0
Bacteria				18	1	ND	ND	0	0
			Total	6714		67
