# Supplementary material for: Marine Biodiversity in the Atlantic and Pacific Coasts of South America: Knowledge and Gaps
Source: PLoS One. 2011 Jan 31;6(1):e14631. doi: 10.1371/journal.pone.0014631 (PMC3031619; doi:10.1371/journal.pone.0014631)
Supplement: Table S4 — Diversity, state of knowledge, and expertise of all taxonomic groups within the Humboldt Current region of South America. Sources of the reports: databases, scientific literature, books, field guides, technical reports. State of knowledge classified as: 5 = very well known (>80% described, identification guides <20 years old, and current taxonomic expertise); 4 = well known (>70% described, identification guides <50 years old, some taxonomic expertise); 3 = poorly known (<50% species described, identification guides old or incomplete, no present expertise within region); 2 = very poorly known (only few species recorded, no identification guides, no expertise); 1 = unknown (no species recorded, no identification guides, no expertise). Taxonomic experts were defined as people with expertise in the description and identification of particular groups of marine species (i.e., taxa). (0.05 MB XLS) [file pone.0014631.s004.xls]

## Sheet: Humboldt species
Kingdom	Phylum or Class	Class or Order	Order or Family	Described species	State of Knowledge	No. endemic species	No. introduced spp	No. taxonomic experts (name)	No. identification guides
Animalia	Chordata	Mammalia	Cetacea	40	5	1	0	14	4
			Carnivora	11	5	2	0	13	4
		Aves		150	5	16	0	13	4
		Reptilia	Squamata	1	5	ND	0	8	2
			Testudines	6	5	ND	ND	8	2
		Pisces	Albuliformes	1	5	ND	ND	8	4
			Anguilliformes	50	5	ND	ND	8	4
			Atheriniformes	10	5	ND	1	8	4
			Aulopiformes	38	5	ND	ND	8	4
			Batrachoidiformes	4	5	ND	ND	8	4
			Beloniformes	22	5	ND	2	8	4
			Beryciformes	14	5	ND	1	8	4
			Carcharhiniformes	28	5	ND	1	8	4
			Chimaeriformes	3	5	ND	ND	8	4
			Clupeiformes	22	5	ND	ND	8	4
			Elopiformes	1	5	ND	ND	8	4
			Gadiformes	54	5	ND	5	8	4
			Gobiesociformes	6	5	ND	ND	8	4
			Gonorynchiformes	2	5	ND	ND	8	4
			Heterodontiformes	2	5	ND	ND	8	4
			Hexanchiformes	4	5	ND	ND	8	4
			Lamniformes	6	5	ND	ND	8	4
			Lampriformes	5	5	ND	ND	8	4
			Lophiiformes	25	5	ND	1	8	4
			Mugiliformes	3	5	ND	ND	8	4
			Myctophiformes	58	5	ND	ND	8	4
			Myxiniformes	14	5	ND	1	8	4
			Notacanthiformes	5	5	ND	ND	8	4
			Ophidiiformes	28	5	ND	2	8	4
			Orectolobiformes	2	5	ND	ND	8	4
			Osmeriformes	25	5	ND	1	8	4
			Perciformes	421	5	ND	4	8	4
			Petromyzontiformes	2	5	ND	ND	8	4
			Pleuronectiformes	50	5	ND	3	8	4
			Pristiformes	1	5	ND	ND	8	4
			Rajiformes	50	5	ND	ND	8	4
			Saccopharyngiformes	3	5	ND	ND	8	4
			Salmoniformes	1	5	ND	8	8	4
			Scorpaeniformes	59	5	ND	2	8	4
			Siluriformes	5	5	ND	ND	8	4
			Squaliformes	11	5	ND	ND	8	4
			Squatiniformes	2	5	ND	ND	8	4
			Stephanoberyciformes	19	5	ND	ND	8	4
			Stomiiformes	63	5	ND	1	8	4
			Syngnathiformes	9	5	ND	ND	8	4
			Tetraodontiformes	27	5	ND	2	8	4
			Torpediniformes	6	5	ND	ND	8	4
			Zeiformes	6	5	ND	ND	8	4
		Tunicata (Urochordata)	Ascidiacea	59	5	0	5	4	3
			Thaliacea	25	5	0	ND	4	3
			Larvacea (Appendicularia)	25	5	0	ND	4	3
		Cephalochordata		1	2	ND	ND	1	1
	Cephalorhyncha	Loricifera		ND	1	ND	ND	0	0
		Priapulida		4	5	0	0	2	1
	Echinodermata	Crinoidea		15	5	ND	0	4	2
		Asteroidea		120	5	ND	0	4	2
		Ophiuroidea		89	5	ND	0	4	2
		Echinoidea		66	5	ND	0	4	2
		Holothuroidea		74	5	ND	0	4	2
	Platyhelminthes	Cestoda		58	1	ND	ND	1	1
		Turbellaria		52	3	ND	ND	1	1
		Trematoda		63	1	ND	ND	1	1
		Monogenea		37	3	ND	ND	2	1
	Acanthocephala			26	3	ND	ND	1	1
	Rotifera (Rotatoria)			1	2	ND	ND	0	0
	Nematoda	Free-living		326	3	ND	ND	0	4
	Kinorhyncha			5	3	ND	ND	0	2
	Tardigrada			ND	1	ND	ND	0	0
	Arthropoda	Hexapoda	Insecta, Entognatha	11	2	ND	ND	1	0
		Chelicerata	Pycnogonida	94	3	ND	ND	1	1
			Halacaridae	129	4	ND	ND	1	1
	Crustacea	Cephalocarida	Brachypoda	1	2	ND	ND	8	1
		Branchiopoda	Anostracea	2	2	ND	ND	8	1
			Cladocera	7	2	ND	ND	8	1
		Maxillopoda	Rhizocephala	5	5	ND	ND	8	5
			Pedunculata	6	5	ND	ND	8	5
			Sessilia	15	5	ND	ND	8	5
			Arguloida	2	2	ND	ND	8	1
			Calanoida	47	3	ND	2	8	2
			Harpacticoida	72	4	ND	ND	8	4
			Cyclopoida	11	4	ND	1	8	2
			Siphonostomatoida	53	4	ND	ND	8	2
			Poecilostomatoida	20	4	ND	ND	8	2
		Ostracoda	Myodocopa	134	4	ND	ND	8	3
			Halocyprida	60	4	ND	ND	8	3
			Podocopa	182	4	ND	ND	8	3
		Malacostraca	Leptostraca	1	2	ND	ND	8	1
			Stomatopoda	397	4	ND	ND	8	3
			Anaspidacea	1	2	ND	ND	8	1
			Mysidacea	80	4	ND	ND	8	4
			Cumacea	99	5	ND	ND	8	4
			Tanaidacea	130	4	ND	ND	8	2
			Isopoda	434	5	ND	ND	8	6
			Amphipoda	860	5	ND	ND	8	10
			Euphausiacea	33	4	ND	ND	8	2
			Amphionidacea	2	2	ND	ND	8	1
			Decapoda	482	5	ND	1	8	10
	Chaetognatha			23	4	ND	ND	1	3
	Nemertea	Heteronemertea		25	4	ND	ND	2	2
		Hoplonemertea		29	4	ND	ND	2	2
		Paleonemertea		3	4	ND	ND	2	2
	Annelida	Hirudinea		11	2	ND	ND	2	0
		Oligochaeta		11	3	ND	ND	1	1
		Polychaeta		627	5	178	8	6	3
	Sipuncula			17	4	ND	ND	1	1
	Phoronida			1	2	ND	ND	1	1
	Brachiopoda			56	3	ND	ND	1	1
	Mollusca	Aplacophora		8	5	ND	ND	11	4
		Bivalvia		373	5	ND	2	11	4
		Cephalapoda		36	5	ND	0	12	5
		Gastropoda		706	5	ND	3	13	6
		Monoplacophora		3	5	ND	2	13	4
		Polyplacophora		64	5	ND	0	13	4
		Scaphopoda		13	5	ND	0	13	4
	Gnathostomulida			ND	1	ND	ND	0	0
	Gastrotricha			ND	1	ND	ND	0	0
	Cycliophora			1	1	ND	ND	0	0
	Entoprocta			19	4	ND	ND	1	1
	Bryozoa (Ectoprocta)			401	5	ND	2	2	2
	Placozoa			ND	1	ND	ND	0	0
	Ctenophora			6	4	ND	ND	1	2
	Cnidaria	Anthozoa		128	4	ND	1	1	3
		Hydrozoa		375	4	ND	ND	1	3
		Scyphozoa		14	4	ND	ND	1	3
	Porifera	Sclerospongiae		ND	1	ND	ND	0	0
		Hexactinellida		34	2	ND	1	0	0
		Calcarea		20	2	ND	ND	0	0
		Demospongiae		105	2	ND	1	0	1
Chromista	Cryptophyta	Cryptomonads		ND	1	ND	ND	0	0
	Labyrinthista	Labyrinthulidae		ND	1	ND	ND	0	0
	Phaeista	Chrysophyta (Chrysophyceae)		ND	1	ND	ND	0	0
		Xanthophyta		ND	1	ND	ND	0	0
		Phaeophyta		118	5	ND	1	5	3
	Baccillariophyta			211	5	ND	ND	1	1
	Bigyromonada			ND	1	ND	ND	0	0
	Pseudofungi	Oomycota (Oomyceta)		ND	1	ND	ND	0	0
	Opalinata			ND	1	ND	ND	0	0
	Haptophyta			ND	1	ND	ND	0	0
Plantae	Algae	Chlorophyta		97	5	ND	1	6	3
		Rhodophyta		320	5	ND	10	6	3
		Charophyta		2	3	ND	ND	6	3
		Cyanophyta		ND	1	ND	ND	ND	0
	Angiospermae	(seagrasses)		ND	1	ND	1	0	0
Protista	Foraminifera			500	2	ND	ND	1	0
	Radiolaria			36	2	ND	ND	1	0
	Tintinnida			ND	1	ND	ND	ND	0
	Dinoflagelata (Dinophyceae) (*)			2	3	ND	ND	1	2
Bacteria (Monera) (*)				15	2	ND	ND	6	0
						197
				10201
(*) More than
