# Supplementary material for: Marine Biodiversity in the Atlantic and Pacific Coasts of South America: Knowledge and Gaps
Source: PLoS One. 2011 Jan 31;6(1):e14631. doi: 10.1371/journal.pone.0014631 (PMC3031619; doi:10.1371/journal.pone.0014631)
Supplement: Table S9 — Diversity, state of knowledge, and expertise of all taxonomic groups within the Tropical West Atlantic region of South America. Sources of the reports: databases, scientific literature, books, field guides, technical reports. State of knowledge classified as: 5 = very well known (>80% described, identification guides <20 years old, and current taxonomic expertise); 4 = well known (>70% described, identification guides <50 years old, some taxonomic expertise); 3 = poorly known (<50% species described, identification guides old or incomplete, no present expertise within region); 2 = very poorly known (only few species recorded, no identification guides, no expertise); 1 = unknown (no species recorded, no identification guides, no expertise). Taxonomic experts were defined as people with expertise in the description and identification of particular groups of marine species (i.e., taxa). (0.03 MB XLS) [file pone.0014631.s009.xls]

## Sheet: Sheet1
Kingdom	Phylum	Class/ sub class	Order/Family	# Described species	State of knowledge	# Endemic species	# Non described species	# Introduced species	# Taxonomic experts	# Identification guides
Animalia	Chordata/Vertebrata	Mamalia	Cetacea	14	4	0	n.a	0	1	0
			Carnivora	2	2	0	n.a	0	1	0
			Sirenia	1	4	0	n.a	0	1	0
		Aves		197	4	4	n.a	1	1	0
		Reptilia	Testudines	5	5	0	n.a	0	1	1
			Crocodylia	4	4	0	n.a	0	1	0
		Pisces	Elasmobranchii	55	4	0	n.a	0	2	2
			Actinopterygii	834	4	0	n.a	2	2	2
	Tunicata (Urochordata)	Ascidiacea		8	2	0	n.a	0	0	0
		Larvacea (Appendiculata)		8	2	0	n.a	0	0	0
	Echinodermata	Crinoidea		13	2	0	n.a	0	1	0
		Asteroidea		46	2	0	n.a	0	1	0
		Ophiuroidea		10	2	0	n.a	0	1	0
		Echinoidea		27	2	0	n.a	0	1	0
		Holothuroidea		11	2	0	n.a	0	1	0
	Rotifera			19	2	0	n.a	0	1	0
	Arthropoda	Maxillopoda	Thecostraca (Cirripedia)	8	2	0	n.a	0	0	0
			Copepoda	121	3	0	n.a	0	3	0
		Malacostraca	Stomatopoda	6	3	0	n.a	0	1	2
			Amphipoda	107	4	0	n.a	0	2	10
			Cumacea	8	2	0	n.a	0	0	1
			Isopoda	46	2	0	n.a	0	2	2
			Mysida	1	2	0	n.a	0	3	3
			Tanaidacea	2	2	0	n.a	0	2	2
			Euphausiacea	14	2	0	n.a	0	1	0
			Decapoda	188	4	0	n.a	1	5	3
		Picnogonida	Pantopoda	8	1	0	n.a	0	0	0
		Branchiopoda/Cladocera		10	2	0	n.a	0	1	0
	Annelida	Polychaeta		172	3	0	n.a	1	2	0
	Sipuncula			10	2	0	n.a	0	1	0
	Mollusca	Gastropoda		208	4	0	n.a	1	2	0
		Cephalopoda		17	3	0	n.a	0	0	0
		Bivalvia		190	4	0	n.a	2	3	0
		Scaphopoda		8	2	0	n.a	0	2	0
		Pteropoda		2	1	0	n.a	0	0	0
		Poliplacophora		6	1	0	n.a	0	0	0
	Cnidaria	Anthozoa	Alcyonacea	21	2	0	n.a	0	0	0
			Antipatharia	4	1	0	n.a	0	0	0
			Gorgonacea	27	1	0	n.a	0	0	0
			Pennatulacea	10	1	0	n.a	0	0	0
			Scleractinia	44	2	0	n.a	0	1	0
		Hydrozoa	Leptothecatae	2	2	0	n.a	0	0	0
			Narcomedusae	2	2	0	n.a	0	0	0
			Siphonophorae	16	2	0	n.a	0	0	0
			Trachymedusae	2	2	0	n.a	0	0	0
		Scyphozoa	Coronatae	1	2	0	n.a	0	0	0
			Rhizostomeae	1	2	0	n.a	0	0	0
			Semaeostomeae	1	2	0	n.a	0	0	0
	Ctenophora			1	2	0	n.a	0	0	0
	Chaetognatha			11	2	0	n.a	0	1	0
	Brachiopoda	Rhynchonellata	Terebratulida	2	1	0	n.a	0	0	0
	Porifera			23	1	0	n.a.	0
Plantae	Rhodophyta			98	3	0	n.a	3	2	0
	Chlorophyta			24	3	0	n.a	0	2	0
	Phaeophyta			12	3	0	n.a	0	2	0
	Angiospermae			7
Protista	Foraminifera			48	2	0	n.a	0	1	0
			total	2743		4
